# Supplementary material for: Review of Phanoperla (Plecoptera, Perlidae) from China
Source: Zookeys. 2021 Jul 30;1052:71–81. doi: 10.3897/zookeys.1052.64060 (PMC8355023; doi:10.3897/zookeys.1052.64060)
Supplement: XML Treatment for Phanoperla cheni [file zookeys.1052.64060-treatment1.xml]

<!DOCTYPE tp:taxon-treatment
  PUBLIC "-//TaxonX//DTD Taxonomic Treatment Publishing DTD v0 20100105//EN" "tax-treatment-NSO.dtd">
<tp:taxon-treatment xmlns:tp="http://www.plazi.org/taxpub"><tp:treatment-meta><kwd-group><label>Taxon classification</label><kwd><named-content xmlns:xlink="http://www.w3.org/1999/xlink" content-type="kingdom">Animalia</named-content></kwd><kwd><named-content xmlns:xlink="http://www.w3.org/1999/xlink" content-type="order">Plecoptera</named-content></kwd><kwd><named-content xmlns:xlink="http://www.w3.org/1999/xlink" content-type="family">Perlidae</named-content></kwd></kwd-group><mixed-citation publication-type="journal"><person-group><name><surname>Mo</surname><given-names>Raorao</given-names></name><name><surname>Wang</surname><given-names>Ying</given-names></name><name><surname>Wang</surname><given-names>Guoquan</given-names></name><name><surname>Li</surname><given-names>Weihai</given-names></name></person-group><article-title>Review of <italic><tp:taxon-name><tp:taxon-name-part taxon-name-part-type="genus" reg="Phanoperla">Phanoperla</tp:taxon-name-part></tp:taxon-name></italic> (<tp:taxon-name><tp:taxon-name-part taxon-name-part-type="order">Plecoptera</tp:taxon-name-part></tp:taxon-name>, <tp:taxon-name><tp:taxon-name-part taxon-name-part-type="family">Perlidae</tp:taxon-name-part></tp:taxon-name>) from China</article-title><source>Zookeys</source><day>30</day><month>7</month><year>2021</year><volume>1052</volume><fpage>71</fpage><lpage>81</lpage><pub-id pub-id-type="doi">10.3897/zookeys.1052.64060</pub-id></mixed-citation></tp:treatment-meta><tp:nomenclature><tp:taxon-name>
            <object-id xmlns:xlink="http://www.w3.org/1999/xlink" content-type="arpha" xlink:type="simple">D4886379-57C4-5175-A9E8-B986B62F00D0</object-id>
            <tp:taxon-name-part taxon-name-part-type="genus" reg="Phanoperla">Phanoperla</tp:taxon-name-part>
            <tp:taxon-name-part taxon-name-part-type="species" reg="cheni">cheni</tp:taxon-name-part>
            <object-id xmlns:xlink="http://www.w3.org/1999/xlink" content-type="zoobank" xlink:type="simple">http://zoobank.org/406C9A78-A006-430B-A9F0-78BB63C95029</object-id>
          </tp:taxon-name><tp:taxon-status xmlns:xlink="http://www.w3.org/1999/xlink" xlink:type="simple">sp. nov.</tp:taxon-status><xref ref-type="fig" rid="F1">Figures 1</xref><xref ref-type="fig" rid="F2">, 2</xref><xref ref-type="fig" rid="F3">, 3</xref><xref ref-type="fig" rid="F4">, 4</xref></tp:nomenclature><tp:treatment-sec sec-type="Adult habitus" id="SECID0EWJAC"><title>Adult habitus.</title><p>General body color yellowish brown. Biocellate, black rings around ocelli nearly connected, with a small brown marking covering ocelli. Head pale, with an M-shaped brown marking on frons; antenna brown, flagellum darker, and palpi brown; compound eyes black, large and bulging; head wider than pronotum. Pronotum rectangular, corners round with distinct brown rugosities (Fig. <xref ref-type="fig" rid="F1">1A, B</xref>). All legs brown, femora paler; wing membrane pale, veins brown; Rs two-branched, the angle Cu2 arising from Cu1 typical of the genus. Abdominal segments generally brownish.</p><fig id="F1" position="float" orientation="portrait"><object-id xmlns:xlink="http://www.w3.org/1999/xlink" content-type="doi" xlink:type="simple">10.3897/zookeys.1052.64060.figure1</object-id><object-id xmlns:xlink="http://www.w3.org/1999/xlink" content-type="arpha" xlink:type="simple">339B4052-D4ED-52FA-87FB-34F8958AFFD3</object-id><label>Figure 1.</label><caption><p><italic><tp:taxon-name><tp:taxon-name-part taxon-name-part-type="genus" reg="Phanoperla">Phanoperla</tp:taxon-name-part><tp:taxon-name-part taxon-name-part-type="species" reg="cheni">cheni</tp:taxon-name-part></tp:taxon-name></italic> sp. nov. (male) <bold>A</bold> adult habitus, dorsal view <bold>B</bold> head and pronotum, dorsal view <bold>C</bold> terminalia, dorsal view. Scale bars: 0.50 mm.</p></caption><graphic xmlns:xlink="http://www.w3.org/1999/xlink" xlink:href="zookeys-1052-071-g001.jpg" position="float" orientation="portrait" xlink:type="simple" id="oo_572050.jpg"><uri content-type="original_file" xlink:type="simple">https://binary.pensoft.net/fig/572050</uri></graphic></fig><p><bold>Male</bold> (Figs <xref ref-type="fig" rid="F1">1</xref>–<xref ref-type="fig" rid="F4">4</xref>). Forewing length ca 8.0 mm; hindwing length ca 6.7 mm. Sternum 5–7 with distinct medial ventral brush. Tergum VIII with posterior margin barely produced and sclerotized without sensilla basiconica. Tergum IX with two lateral groups of sensilla basiconica (Figs <xref ref-type="fig" rid="F1">1C</xref>, <xref ref-type="fig" rid="F2">2</xref>). Hemitergal processes of tergum X relatively stout, strongly sclerotized, the sharp tip curved outward.</p><fig id="F2" position="float" orientation="portrait"><object-id xmlns:xlink="http://www.w3.org/1999/xlink" content-type="doi" xlink:type="simple">10.3897/zookeys.1052.64060.figure2</object-id><object-id xmlns:xlink="http://www.w3.org/1999/xlink" content-type="arpha" xlink:type="simple">968CCE78-86F1-509B-9712-59750A98C2D6</object-id><label>Figure 2.</label><caption><p><italic><tp:taxon-name><tp:taxon-name-part taxon-name-part-type="genus" reg="Phanoperla">Phanoperla</tp:taxon-name-part><tp:taxon-name-part taxon-name-part-type="species" reg="cheni">cheni</tp:taxon-name-part></tp:taxon-name></italic> sp. nov. (male) <bold>A</bold> terminalia, oblique dorsal view <bold>B</bold> terminalia after being cleared, dorsal view <bold>C</bold> terminalia after being cleared, lateral view <bold>D</bold> terminalia after being cleared, oblique dorsal view. Scale bars: 0.50 mm.</p></caption><graphic xmlns:xlink="http://www.w3.org/1999/xlink" xlink:href="zookeys-1052-071-g002.jpg" position="float" orientation="portrait" xlink:type="simple" id="oo_572051.jpg"><uri content-type="original_file" xlink:type="simple">https://binary.pensoft.net/fig/572051</uri></graphic></fig><p><bold>Aedeagus</bold> (Figs <xref ref-type="fig" rid="F3">3</xref>, <xref ref-type="fig" rid="F4">4</xref>). Aedeagal envelope membranous with a large ventral patch of spinules. Aedeagal tube short, S-shaped in lateral aspect and dorsally expanded at apex: dorsal sclerite slender, band-shaped; basal surface with two ventrolateral groups of tiny spines; apical half fully covered with stout spines. Aedeagal sac as long as tube, curved ventrad, mostly covered with brown spines, but base bare: a pair of lateral black spine patches located in ventral surface of median half; apical half with a scarf-shaped band of larger black spines; apical part tubular, fully armed with tiny golden-brown spines.</p><fig id="F3" position="float" orientation="portrait"><object-id xmlns:xlink="http://www.w3.org/1999/xlink" content-type="doi" xlink:type="simple">10.3897/zookeys.1052.64060.figure3</object-id><object-id xmlns:xlink="http://www.w3.org/1999/xlink" content-type="arpha" xlink:type="simple">E9E9D5AD-B9DE-53C4-9199-CEABCEB8C9C8</object-id><label>Figure 3.</label><caption><p><italic><tp:taxon-name><tp:taxon-name-part taxon-name-part-type="genus" reg="Phanoperla">Phanoperla</tp:taxon-name-part><tp:taxon-name-part taxon-name-part-type="species" reg="cheni">cheni</tp:taxon-name-part></tp:taxon-name></italic> sp. nov. (male) <bold>A</bold> aedeagus before eversion, ventral view <bold>B</bold> aedeagus before eversion, dorsal view <bold>C</bold> aedeagus before eversion, lateral view <bold>D</bold> aedeagus, ventral view. Scale bars: 0.25 mm.</p></caption><graphic xmlns:xlink="http://www.w3.org/1999/xlink" xlink:href="zookeys-1052-071-g003.jpg" position="float" orientation="portrait" xlink:type="simple" id="oo_572052.jpg"><uri content-type="original_file" xlink:type="simple">https://binary.pensoft.net/fig/572052</uri></graphic></fig><p><bold>Female.</bold> Unknown.</p></tp:treatment-sec><tp:treatment-sec sec-type="type material" id="SECID0ECOAC"><title>Type material.</title><p><bold><italic>Holotype</italic></bold>: male (<abbrev xmlns:xlink="http://www.w3.org/1999/xlink" content-type="institution" xlink:title="Henan Institute of Science and Technology, Xinxiang" id="ABBRID0ENOAC" xlink:type="simple">HIST</abbrev>), China: Guangdong Province, Shaoguan City, Shixing County, Chebaling National Natural Reserve, <named-content xmlns:xlink="http://www.w3.org/1999/xlink" content-type="dwc:verbatimCoordinates" xlink:type="simple"><named-content content-type="geo-json" specific-use="{&#34;type&#34;:&#34;Point&#34;,&#34;coordinates&#34;:[114.260000,24.720000]}" id="NCID0EVOAC" xlink:type="simple">24.72°N, 114.26°E</named-content></named-content>, 327.4 m alt., 2020.IX.13, Chen Xulong leg.</p><fig id="F4" position="float" orientation="portrait"><object-id xmlns:xlink="http://www.w3.org/1999/xlink" content-type="doi" xlink:type="simple">10.3897/zookeys.1052.64060.figure4</object-id><object-id xmlns:xlink="http://www.w3.org/1999/xlink" content-type="arpha" xlink:type="simple">07BB8F74-03B6-5B8B-B2B0-5BCD208D803D</object-id><label>Figure 4.</label><caption><p><italic><tp:taxon-name><tp:taxon-name-part taxon-name-part-type="genus" reg="Phanoperla">Phanoperla</tp:taxon-name-part><tp:taxon-name-part taxon-name-part-type="species" reg="cheni">cheni</tp:taxon-name-part></tp:taxon-name></italic> sp. nov. (male) <bold>A</bold> aedeagus, dorsal view <bold>B</bold> aedeagus, lateral view <bold>C</bold> apical part of aedeagus, dorsal view <bold>D</bold> apical part of aedeagus, lateral view. Scale bars: 0.20 mm.</p></caption><graphic xmlns:xlink="http://www.w3.org/1999/xlink" xlink:href="zookeys-1052-071-g004.jpg" position="float" orientation="portrait" xlink:type="simple" id="oo_572053.jpg"><uri content-type="original_file" xlink:type="simple">https://binary.pensoft.net/fig/572053</uri></graphic></fig></tp:treatment-sec><tp:treatment-sec sec-type="etymology" id="SECID0E1PAC"><title>Etymology.</title><p>The patronym honors the collector of the holotype; a noun (name) in genitive case.</p></tp:treatment-sec><tp:treatment-sec sec-type="distribution" id="SECID0EAAAE"><title>Distribution.</title><p>China (Guangdong Province). The new species is known only from the Chebaling National Natural Reserve of Guangdong, which is in the Nanling Mountains. The Reserve has a subtropical monsoon climate, with heat and abundant rainfall throughout the year.</p></tp:treatment-sec><tp:treatment-sec sec-type="remarks" id="SECID0EFAAE"><title>Remarks.</title><p>The male genitalia and aedeagal tube of the new species is similar to that of <italic><tp:taxon-name><tp:taxon-name-part taxon-name-part-type="genus" reg="Phanoperla">P.</tp:taxon-name-part><tp:taxon-name-part taxon-name-part-type="species" reg="wieng">wieng</tp:taxon-name-part></tp:taxon-name></italic> Sivec &amp; Stark, 2010 from Phrae Province of Thailand. However, in that species, the apical part of aedeagal tube is less expanded dorsally (compare Figs <xref ref-type="fig" rid="F3">3D</xref>, <xref ref-type="fig" rid="F4">4A, B</xref> with <xref ref-type="bibr" rid="B10">Sivec and Stark 2010</xref>: fig. 39–41). In addition, the aedeagal sac of <italic><tp:taxon-name><tp:taxon-name-part taxon-name-part-type="genus" reg="Phanoperla">P.</tp:taxon-name-part><tp:taxon-name-part taxon-name-part-type="species" reg="wieng">wieng</tp:taxon-name-part></tp:taxon-name></italic> bears a dorsomedian hump and a pair of dorsobasal lobes, which are lacking in the straight aedeagal sac of the new species. Both species bear a similar spine arrangement of the aedeagal sac, but in the new species, a pair of small patches of black spines are present on the ventrolateral surface of the median half of the aedeagal sac, while the spine patches are lacking in <italic><tp:taxon-name><tp:taxon-name-part taxon-name-part-type="genus" reg="Phanoperla">P.</tp:taxon-name-part><tp:taxon-name-part taxon-name-part-type="species" reg="wieng">wieng</tp:taxon-name-part></tp:taxon-name></italic>. The new species is also similar to <italic><tp:taxon-name><tp:taxon-name-part taxon-name-part-type="genus" reg="Phanoperla">P.</tp:taxon-name-part><tp:taxon-name-part taxon-name-part-type="species" reg="vietnamensis">vietnamensis</tp:taxon-name-part></tp:taxon-name></italic> Zwick, 1986 in its male terminalia, but their aedeagi are obviously different (compare <xref ref-type="bibr" rid="B16">Zwick 1986</xref>: figs 2, 3 with Figs <xref ref-type="fig" rid="F3">3</xref>, <xref ref-type="fig" rid="F4">4</xref>). In addition, the new species lacks two irregular rows of sensilla on tergum 9.</p></tp:treatment-sec><ref-list><ref id="B10"><mixed-citation xmlns:xlink="http://www.w3.org/1999/xlink" xlink:type="simple"><person-group><name name-style="western"><surname>Sivec</surname><given-names>I</given-names></name><name name-style="western"><surname>Stark</surname><given-names>BP</given-names></name></person-group> (<year>2010</year>) <article-title>Seven new species of <italic><tp:taxon-name><tp:taxon-name-part taxon-name-part-type="genus">Phanoperla</tp:taxon-name-part></tp:taxon-name></italic> Banks from Vietnam and Thailand (<tp:taxon-name><tp:taxon-name-part taxon-name-part-type="order">Plecoptera</tp:taxon-name-part></tp:taxon-name>: <tp:taxon-name><tp:taxon-name-part taxon-name-part-type="family">Perlidae</tp:taxon-name-part></tp:taxon-name>).</article-title><source>Illiesia</source><volume>6</volume>(<issue>10</issue>): <fpage>98</fpage>–<lpage>112</lpage>. <ext-link xlink:type="simple" ext-link-type="doi" xlink:href="10.5281/zenodo.4759732">http://doi.org/10.5281/zenodo.4759732</ext-link></mixed-citation></ref><ref id="B16"><mixed-citation xmlns:xlink="http://www.w3.org/1999/xlink" xlink:type="simple"><person-group><name name-style="western"><surname>Zwick</surname><given-names>P</given-names></name></person-group> (<year>1986</year>) <article-title>Contribution to the knowledge of <italic><tp:taxon-name><tp:taxon-name-part taxon-name-part-type="genus">Phanoperla</tp:taxon-name-part></tp:taxon-name></italic> Banks, 1938 (<tp:taxon-name><tp:taxon-name-part taxon-name-part-type="order">Plecoptera</tp:taxon-name-part></tp:taxon-name>: <tp:taxon-name><tp:taxon-name-part taxon-name-part-type="family">Perlidae</tp:taxon-name-part></tp:taxon-name>).</article-title><source>Bulletin de la Société Entomologique Suisse</source><volume>59</volume>: <fpage>151</fpage>–<lpage>158</lpage>. <ext-link xlink:type="simple" ext-link-type="doi" xlink:href="10.5169/seals-402208">http://doi.org/10.5169/seals-402208</ext-link></mixed-citation></ref></ref-list></tp:taxon-treatment>
