# Supplementary material for: Review of Phanoperla (Plecoptera, Perlidae) from China
Source: Zookeys. 2021 Jul 30;1052:71–81. doi: 10.3897/zookeys.1052.64060 (PMC8355023; doi:10.3897/zookeys.1052.64060)
Supplement: XML Treatment for Phanoperla hainana [file zookeys.1052.64060-treatment2.xml]

<!DOCTYPE tp:taxon-treatment
  PUBLIC "-//TaxonX//DTD Taxonomic Treatment Publishing DTD v0 20100105//EN" "tax-treatment-NSO.dtd">
<tp:taxon-treatment xmlns:tp="http://www.plazi.org/taxpub"><tp:treatment-meta><kwd-group><label>Taxon classification</label><kwd><named-content xmlns:xlink="http://www.w3.org/1999/xlink" content-type="kingdom">Animalia</named-content></kwd><kwd><named-content xmlns:xlink="http://www.w3.org/1999/xlink" content-type="order">Plecoptera</named-content></kwd><kwd><named-content xmlns:xlink="http://www.w3.org/1999/xlink" content-type="family">Perlidae</named-content></kwd></kwd-group><mixed-citation publication-type="journal"><person-group><name><surname>Mo</surname><given-names>Raorao</given-names></name><name><surname>Wang</surname><given-names>Ying</given-names></name><name><surname>Wang</surname><given-names>Guoquan</given-names></name><name><surname>Li</surname><given-names>Weihai</given-names></name></person-group><article-title>Review of <italic><tp:taxon-name><tp:taxon-name-part taxon-name-part-type="genus" reg="Phanoperla">Phanoperla</tp:taxon-name-part></tp:taxon-name></italic> (<tp:taxon-name><tp:taxon-name-part taxon-name-part-type="order">Plecoptera</tp:taxon-name-part></tp:taxon-name>, <tp:taxon-name><tp:taxon-name-part taxon-name-part-type="family">Perlidae</tp:taxon-name-part></tp:taxon-name>) from China</article-title><source>Zookeys</source><day>30</day><month>7</month><year>2021</year><volume>1052</volume><fpage>71</fpage><lpage>81</lpage><pub-id pub-id-type="doi">10.3897/zookeys.1052.64060</pub-id></mixed-citation></tp:treatment-meta><tp:nomenclature><tp:taxon-name>
            <object-id xmlns:xlink="http://www.w3.org/1999/xlink" content-type="arpha" xlink:type="simple">1C8AA7F6-DDF7-5ED0-8886-C9524C310404</object-id>
            <tp:taxon-name-part taxon-name-part-type="genus" reg="Phanoperla">Phanoperla</tp:taxon-name-part>
            <tp:taxon-name-part taxon-name-part-type="species" reg="hainana">hainana</tp:taxon-name-part>
          </tp:taxon-name><tp:taxon-authority>Li &amp; Qin, 2016</tp:taxon-authority><tp:nomenclature-citation-list><tp:nomenclature-citation><tp:taxon-name>
                <tp:taxon-name-part taxon-name-part-type="genus" reg="Phanoperla">Phanoperla</tp:taxon-name-part>
                <tp:taxon-name-part taxon-name-part-type="species" reg="hainana">hainana</tp:taxon-name-part>
              </tp:taxon-name><comment>Li &amp; Qin, 2016: 193.</comment></tp:nomenclature-citation></tp:nomenclature-citation-list></tp:nomenclature><tp:treatment-sec sec-type="distribution" id="SECID0E6DAE"><title>Distribution.</title><p>China (Hainan Province).</p></tp:treatment-sec><tp:treatment-sec sec-type="remarks" id="SECID0EEEAE"><title>Remarks.</title><p>This species is a member of the <italic><tp:taxon-name><tp:taxon-name-part taxon-name-part-type="genus" reg="Phanoperla">Phanoperla</tp:taxon-name-part><tp:taxon-name-part taxon-name-part-type="species" reg="pallipennis">pallipennis</tp:taxon-name-part></tp:taxon-name></italic> species group (<xref ref-type="bibr" rid="B14">Zwick 1982</xref>) and was described on the basis of the male holotype from Mount Limushan, which is located in Qiongzhong County, central Hainan Province (<xref ref-type="bibr" rid="B8">Li and Qin 2016</xref>). This species can be distinguished from all other Chinese species of <italic><tp:taxon-name><tp:taxon-name-part taxon-name-part-type="genus" reg="Phanoperla">Phanoperla</tp:taxon-name-part></tp:taxon-name></italic> by the unique head pattern and different aedeagus.</p></tp:treatment-sec><ref-list><ref id="B14"><mixed-citation xmlns:xlink="http://www.w3.org/1999/xlink" xlink:type="simple"><person-group><name name-style="western"><surname>Zwick</surname><given-names>P</given-names></name></person-group> (<year>1982</year>) <article-title>A revision of the Oriental stonefly genus <italic><tp:taxon-name><tp:taxon-name-part taxon-name-part-type="genus">Phanoperla</tp:taxon-name-part></tp:taxon-name></italic> (<tp:taxon-name><tp:taxon-name-part taxon-name-part-type="order">Plecoptera</tp:taxon-name-part></tp:taxon-name>: <tp:taxon-name><tp:taxon-name-part taxon-name-part-type="family">Perlidae</tp:taxon-name-part></tp:taxon-name>).</article-title><source>Systematic Entomology</source><volume>7</volume>: <fpage>87</fpage>–<lpage>126</lpage>. <ext-link xlink:type="simple" ext-link-type="doi" xlink:href="10.1111/j.1365-3113.1982.tb00128.x">https://doi.org/10.1111/j.1365-3113.1982.tb00128.x</ext-link></mixed-citation></ref><ref id="B8"><mixed-citation xmlns:xlink="http://www.w3.org/1999/xlink" xlink:type="simple"><person-group><name name-style="western"><surname>Li</surname><given-names>WH</given-names></name><name name-style="western"><surname>Qin</surname><given-names>XF</given-names></name></person-group> (<year>2016</year>) <article-title>The second species of <italic><tp:taxon-name><tp:taxon-name-part taxon-name-part-type="genus">Phanoperla</tp:taxon-name-part></tp:taxon-name></italic> (<tp:taxon-name><tp:taxon-name-part taxon-name-part-type="order">Plecoptera</tp:taxon-name-part></tp:taxon-name>: <tp:taxon-name><tp:taxon-name-part taxon-name-part-type="family">Perlidae</tp:taxon-name-part></tp:taxon-name>) from China, <italic><tp:taxon-name><tp:taxon-name-part taxon-name-part-type="genus">P.</tp:taxon-name-part><tp:taxon-name-part taxon-name-part-type="species">hainana</tp:taxon-name-part></tp:taxon-name></italic> sp. nov., from Hainan Island.</article-title><source>Zootaxa</source><volume>4162</volume>(<issue>1</issue>): <fpage>193</fpage>–<lpage>196</lpage>. <ext-link xlink:type="simple" ext-link-type="doi" xlink:href="10.11646/zootaxa.4162.1.12">https://doi.org/10.11646/zootaxa.4162.1.12</ext-link></mixed-citation></ref></ref-list></tp:taxon-treatment>
