# Supplementary material for: Review of Phanoperla (Plecoptera, Perlidae) from China
Source: Zookeys. 2021 Jul 30;1052:71–81. doi: 10.3897/zookeys.1052.64060 (PMC8355023; doi:10.3897/zookeys.1052.64060)
Supplement: XML Treatment for Phanoperla pallipennis [file zookeys.1052.64060-treatment3.xml]

<!DOCTYPE tp:taxon-treatment
  PUBLIC "-//TaxonX//DTD Taxonomic Treatment Publishing DTD v0 20100105//EN" "tax-treatment-NSO.dtd">
<tp:taxon-treatment xmlns:tp="http://www.plazi.org/taxpub"><tp:treatment-meta><kwd-group><label>Taxon classification</label><kwd><named-content xmlns:xlink="http://www.w3.org/1999/xlink" content-type="kingdom">Animalia</named-content></kwd><kwd><named-content xmlns:xlink="http://www.w3.org/1999/xlink" content-type="order">Plecoptera</named-content></kwd><kwd><named-content xmlns:xlink="http://www.w3.org/1999/xlink" content-type="family">Perlidae</named-content></kwd></kwd-group><mixed-citation publication-type="journal"><person-group><name><surname>Mo</surname><given-names>Raorao</given-names></name><name><surname>Wang</surname><given-names>Ying</given-names></name><name><surname>Wang</surname><given-names>Guoquan</given-names></name><name><surname>Li</surname><given-names>Weihai</given-names></name></person-group><article-title>Review of <italic><tp:taxon-name><tp:taxon-name-part taxon-name-part-type="genus" reg="Phanoperla">Phanoperla</tp:taxon-name-part></tp:taxon-name></italic> (<tp:taxon-name><tp:taxon-name-part taxon-name-part-type="order">Plecoptera</tp:taxon-name-part></tp:taxon-name>, <tp:taxon-name><tp:taxon-name-part taxon-name-part-type="family">Perlidae</tp:taxon-name-part></tp:taxon-name>) from China</article-title><source>Zookeys</source><day>30</day><month>7</month><year>2021</year><volume>1052</volume><fpage>71</fpage><lpage>81</lpage><pub-id pub-id-type="doi">10.3897/zookeys.1052.64060</pub-id></mixed-citation></tp:treatment-meta><tp:nomenclature><tp:taxon-name>
            <object-id xmlns:xlink="http://www.w3.org/1999/xlink" content-type="arpha" xlink:type="simple">216FAB64-3121-5335-A91E-7C108BFD2ED2</object-id>
            <tp:taxon-name-part taxon-name-part-type="genus" reg="Phanoperla">Phanoperla</tp:taxon-name-part>
            <tp:taxon-name-part taxon-name-part-type="species" reg="pallipennis">pallipennis</tp:taxon-name-part>
          </tp:taxon-name><tp:taxon-authority>(Banks, 1938)</tp:taxon-authority><xref ref-type="fig" rid="F5">Figures 5</xref><xref ref-type="fig" rid="F6">, 6</xref><tp:nomenclature-citation-list><tp:nomenclature-citation><tp:taxon-name><tp:taxon-name-part taxon-name-part-type="genus" reg="Neoperla">Neoperla</tp:taxon-name-part> (<tp:taxon-name-part taxon-name-part-type="subgenus" reg="Phanoperla">Phanoperla</tp:taxon-name-part>) <tp:taxon-name-part taxon-name-part-type="species" reg="pallipennis">pallipennis</tp:taxon-name-part></tp:taxon-name><comment>Banks, 1938: 222; <xref ref-type="bibr" rid="B7">Illies 1966</xref>: 506.</comment></tp:nomenclature-citation><tp:nomenclature-citation><tp:taxon-name>
                <tp:taxon-name-part taxon-name-part-type="genus" reg="Phanoperla">Phanoperla</tp:taxon-name-part>
                <tp:taxon-name-part taxon-name-part-type="species" reg="pallipennis">pallipennis</tp:taxon-name-part>
              </tp:taxon-name><comment>: <xref ref-type="bibr" rid="B14">Zwick 1982</xref>: 102; <xref ref-type="bibr" rid="B6">Du et al. 1999</xref>: 63; <xref ref-type="bibr" rid="B8">Li and Qin 2016</xref>: 193; <xref ref-type="bibr" rid="B13">Yang and Li 2018</xref>: 44.</comment></tp:nomenclature-citation><tp:nomenclature-citation><tp:taxon-name>
                <tp:taxon-name-part taxon-name-part-type="genus" reg="Neoperlops">Neoperlops</tp:taxon-name-part>
                <tp:taxon-name-part taxon-name-part-type="species" reg="binodosa">binodosa</tp:taxon-name-part>
              </tp:taxon-name><comment>Wu, 1973: 109. syn. nov.</comment></tp:nomenclature-citation><tp:nomenclature-citation><tp:taxon-name>
                <tp:taxon-name-part taxon-name-part-type="genus" reg="Neoperla">Neoperla</tp:taxon-name-part>
                <tp:taxon-name-part taxon-name-part-type="species" reg="binodosa">binodosa</tp:taxon-name-part>
              </tp:taxon-name><comment>: <xref ref-type="bibr" rid="B6">Du et al. 1999</xref>: 63; <xref ref-type="bibr" rid="B4">Chen and Du 2016</xref>: 244; <xref ref-type="bibr" rid="B13">Yang and Li 2018</xref>: 44.</comment></tp:nomenclature-citation></tp:nomenclature-citation-list></tp:nomenclature><tp:treatment-sec sec-type="type material" id="SECID0EIJAE"><title>Type material</title><p>(<italic><tp:taxon-name><tp:taxon-name-part taxon-name-part-type="genus" reg="Neoperlops">Neoperlops</tp:taxon-name-part><tp:taxon-name-part taxon-name-part-type="species" reg="binodosa">binodosa</tp:taxon-name-part></tp:taxon-name></italic> Wu, 1973). 1 male and 1 female (with holotype and allotype labels) (<named-content xmlns:xlink="http://www.w3.org/1999/xlink" content-type="dwc:institutional_code" xlink:type="simple">IZCAS</named-content>), China: Guangdong, Hainan, Yinggen (Hainan Province, Qiongzhong Li and Miao Autonomous County, Yinggen Town, <named-content xmlns:xlink="http://www.w3.org/1999/xlink" content-type="dwc:verbatimCoordinates" xlink:type="simple"><named-content content-type="geo-json" specific-use="{&#34;type&#34;:&#34;Point&#34;,&#34;coordinates&#34;:[109.830000,19.030000]}" id="NCID0EBKAE" xlink:type="simple">19.03°N, 109.83°E</named-content></named-content>), 200 m alt., 1960.VII.5, Li Changqing (type no. 1466477–1466478) leg. Paratypes: 1 female (<named-content xmlns:xlink="http://www.w3.org/1999/xlink" content-type="dwc:institutional_code" xlink:type="simple">IZCAS</named-content>), same data as for preceding (type no. 1466473); 1 male (<named-content xmlns:xlink="http://www.w3.org/1999/xlink" content-type="dwc:institutional_code" xlink:type="simple">IZCAS</named-content>), same locality as for preceding, 1960.V.4, Li Suofu (type no. 1466474; 1960.VII.5, Li Changqing leg. in <xref ref-type="bibr" rid="B12">Wu 1973</xref>) leg.; 2 males (<named-content xmlns:xlink="http://www.w3.org/1999/xlink" content-type="dwc:institutional_code" xlink:type="simple">IZCAS</named-content>), same locality as for preceding, 1960.V.10, Li Suofu (type no. 1466475–1466476; 1960.VII.5, Li Changqing leg. in <xref ref-type="bibr" rid="B12">Wu 1973</xref>) leg.; 2 males (<named-content xmlns:xlink="http://www.w3.org/1999/xlink" content-type="dwc:institutional_code" xlink:type="simple">IZCAS</named-content>), same locality as for preceding, 1960.V.4, Li Changqing (type no. 1466480–1466481; 1960.VII.5 in <xref ref-type="bibr" rid="B12">Wu 1973</xref>) leg.; 1 male (<named-content xmlns:xlink="http://www.w3.org/1999/xlink" content-type="dwc:institutional_code" xlink:type="simple">IZCAS</named-content>), Guangdong, Hainan, Tongshen (Hainan Province, Wuzhishan City, Tongshen Town, <named-content xmlns:xlink="http://www.w3.org/1999/xlink" content-type="dwc:verbatimCoordinates" xlink:type="simple"><named-content content-type="geo-json" specific-use="{&#34;type&#34;:&#34;Point&#34;,&#34;coordinates&#34;:[109.510000,18.760000]}" id="NCID0EOLAE" xlink:type="simple">18.76°N, 109.51°E</named-content></named-content>), 350 m alt., 1960.III.25, Zhang Xuezhong (type no. 1466479) leg. Among these, one male and one female paratypes from Hainan, and a male from Yunnan was not found for checking.</p></tp:treatment-sec><tp:treatment-sec sec-type="distribution" id="SECID0ETLAE"><title>Distribution.</title><p>Confirmed from Hainan province, but possibly also distributed in Yunnan province, as originally indicated.</p></tp:treatment-sec><tp:treatment-sec sec-type="diagnosis" id="SECID0EYLAE"><title>Diagnosis and remarks.</title><p><italic><tp:taxon-name><tp:taxon-name-part taxon-name-part-type="genus" reg="Neoperlops">Neoperlops</tp:taxon-name-part><tp:taxon-name-part taxon-name-part-type="species" reg="binodosa">binodosa</tp:taxon-name-part></tp:taxon-name></italic> Wu, 1973 was transferred to <italic><tp:taxon-name><tp:taxon-name-part taxon-name-part-type="genus" reg="Neoperla">Neoperla</tp:taxon-name-part></tp:taxon-name></italic> by <xref ref-type="bibr" rid="B6">Du et al. (1999)</xref>, but its status is still questionable because of the unknown male aedeagus (<xref ref-type="bibr" rid="B6">Du et al. 1999</xref>; <xref ref-type="bibr" rid="B13">Yang and Li 2018</xref>). We transfer <italic><tp:taxon-name><tp:taxon-name-part taxon-name-part-type="genus" reg="Neoperlops">N.</tp:taxon-name-part><tp:taxon-name-part taxon-name-part-type="species" reg="binodosa">binodosa</tp:taxon-name-part></tp:taxon-name></italic> to <italic><tp:taxon-name><tp:taxon-name-part taxon-name-part-type="genus" reg="Phanoperla">Phanoperla</tp:taxon-name-part></tp:taxon-name></italic> and synonymize it with <italic><tp:taxon-name><tp:taxon-name-part taxon-name-part-type="genus" reg="Phanoperla">P.</tp:taxon-name-part><tp:taxon-name-part taxon-name-part-type="species" reg="pallipennis">pallipennis</tp:taxon-name-part></tp:taxon-name></italic> (Banks, 1938) on the basis of the identical male terminalia and main aedeagal armatures (compare <xref ref-type="bibr" rid="B14">Zwick 1982</xref>: fig. 10a, d with Fig. <xref ref-type="fig" rid="F5">5</xref>). The subgenital plate of female specimens agrees well with the original description and figures by <xref ref-type="bibr" rid="B12">Wu (1973)</xref>, being scarcely produced and without an apical notch (Fig. <xref ref-type="fig" rid="F6">6</xref>), which differs from the female paratypes of <italic><tp:taxon-name><tp:taxon-name-part taxon-name-part-type="genus" reg="Phanoperla">P.</tp:taxon-name-part><tp:taxon-name-part taxon-name-part-type="species" reg="pallipennis">pallipennis</tp:taxon-name-part></tp:taxon-name></italic>. Therefore, we propose that female specimens in <named-content xmlns:xlink="http://www.w3.org/1999/xlink" content-type="dwc:institutional_code" xlink:type="simple">IZCAS</named-content> may be not conspecific with male specimens and may even not belong to the genus <italic><tp:taxon-name><tp:taxon-name-part taxon-name-part-type="genus" reg="Phanoperla">Phanoperla</tp:taxon-name-part></tp:taxon-name></italic>. The female subgenital plate of <italic><tp:taxon-name><tp:taxon-name-part taxon-name-part-type="genus" reg="Phanoperla">Phanoperla</tp:taxon-name-part></tp:taxon-name></italic> is usually slightly produced and typically bilobed, with a sausage-like or balloon-like spermatheca (<xref ref-type="bibr" rid="B11">Sivec et al. 1988</xref>; <xref ref-type="bibr" rid="B2">Cao and Bae 2009</xref>). Consequently, we boldly postulate that this female is <italic><tp:taxon-name><tp:taxon-name-part taxon-name-part-type="genus" reg="Neoperla">Neoperla</tp:taxon-name-part></tp:taxon-name></italic> sp., because of the barely produced subgenital plate and a coiled spermatheca which is common in <italic><tp:taxon-name><tp:taxon-name-part taxon-name-part-type="genus" reg="Neoperla">Neoperla</tp:taxon-name-part></tp:taxon-name></italic>. Unfortunately, the female specimens in the <named-content xmlns:xlink="http://www.w3.org/1999/xlink" content-type="dwc:institutional_code" xlink:type="simple">IZCAS</named-content> are badly damaged and should be confirmed by new studies.</p><fig id="F5" position="float" orientation="portrait"><object-id xmlns:xlink="http://www.w3.org/1999/xlink" content-type="doi" xlink:type="simple">10.3897/zookeys.1052.64060.figure5</object-id><object-id xmlns:xlink="http://www.w3.org/1999/xlink" content-type="arpha" xlink:type="simple">7B5E89D4-003F-5CD4-9335-CEBF93AC0E7C</object-id><label>Figure 5.</label><caption><p><italic><tp:taxon-name><tp:taxon-name-part taxon-name-part-type="genus" reg="Phanoperla">Phanoperla</tp:taxon-name-part><tp:taxon-name-part taxon-name-part-type="species" reg="pallipennis">pallipennis</tp:taxon-name-part></tp:taxon-name></italic> (Banks, 1938) (male <bold>A, C</bold> holotype of <italic><tp:taxon-name><tp:taxon-name-part taxon-name-part-type="genus" reg="Neoperlops">Neoperlops</tp:taxon-name-part><tp:taxon-name-part taxon-name-part-type="species" reg="binodosa">binodosa</tp:taxon-name-part></tp:taxon-name></italic> Wu, 1973 <bold>B, D, E</bold> paratype of <italic><tp:taxon-name><tp:taxon-name-part taxon-name-part-type="genus" reg="Neoperlops">Neoperlops</tp:taxon-name-part><tp:taxon-name-part taxon-name-part-type="species" reg="binodosa">binodosa</tp:taxon-name-part></tp:taxon-name></italic> Wu, 1973) <bold>A</bold> aedeagus before eversion, dorsal view <bold>B</bold> apical part of aedeagus, dorsal view <bold>C</bold> aedeagus before eversion, lateral view <bold>D</bold> aedeagus, ventral view <bold>E</bold> aedeagus, lateral view. Scale bars: 0.20 mm.</p></caption><graphic xmlns:xlink="http://www.w3.org/1999/xlink" xlink:href="zookeys-1052-071-g005.jpg" position="float" orientation="portrait" xlink:type="simple" id="oo_572054.jpg"><uri content-type="original_file" xlink:type="simple">https://binary.pensoft.net/fig/572054</uri></graphic></fig><fig id="F6" position="float" orientation="portrait"><object-id xmlns:xlink="http://www.w3.org/1999/xlink" content-type="doi" xlink:type="simple">10.3897/zookeys.1052.64060.figure6</object-id><object-id xmlns:xlink="http://www.w3.org/1999/xlink" content-type="arpha" xlink:type="simple">5A921317-687B-543B-AAF3-FB8DA0F52A32</object-id><label>Figure 6.</label><caption><p><italic><tp:taxon-name><tp:taxon-name-part taxon-name-part-type="genus" reg="Neoperla">Neoperla</tp:taxon-name-part></tp:taxon-name></italic> sp. (female; allotype of <italic><tp:taxon-name><tp:taxon-name-part taxon-name-part-type="genus" reg="Neoperlops">Neoperlops</tp:taxon-name-part><tp:taxon-name-part taxon-name-part-type="species" reg="binodosa">binodosa</tp:taxon-name-part></tp:taxon-name></italic> Wu, 1973) <bold>A</bold> terminalia, ventral view <bold>B</bold> vagina, dorsal view. Scale bars: 0.20 mm.</p></caption><graphic xmlns:xlink="http://www.w3.org/1999/xlink" xlink:href="zookeys-1052-071-g006.jpg" position="float" orientation="portrait" xlink:type="simple" id="oo_572055.jpg"><uri content-type="original_file" xlink:type="simple">https://binary.pensoft.net/fig/572055</uri></graphic></fig></tp:treatment-sec><ref-list><ref id="B7"><mixed-citation xmlns:xlink="http://www.w3.org/1999/xlink" xlink:type="simple"><person-group><name name-style="western"><surname>Illies</surname><given-names>J</given-names></name></person-group> (<year>1966</year>) <article-title>Katalog der rezenten <tp:taxon-name><tp:taxon-name-part taxon-name-part-type="order">Plecoptera</tp:taxon-name-part></tp:taxon-name>.</article-title><source>Das Tierreich</source><volume>82</volume>: <fpage>1</fpage>–<lpage>632</lpage>.</mixed-citation></ref><ref id="B14"><mixed-citation xmlns:xlink="http://www.w3.org/1999/xlink" xlink:type="simple"><person-group><name name-style="western"><surname>Zwick</surname><given-names>P</given-names></name></person-group> (<year>1982</year>) <article-title>A revision of the Oriental stonefly genus <italic><tp:taxon-name><tp:taxon-name-part taxon-name-part-type="genus">Phanoperla</tp:taxon-name-part></tp:taxon-name></italic> (<tp:taxon-name><tp:taxon-name-part taxon-name-part-type="order">Plecoptera</tp:taxon-name-part></tp:taxon-name>: <tp:taxon-name><tp:taxon-name-part taxon-name-part-type="family">Perlidae</tp:taxon-name-part></tp:taxon-name>).</article-title><source>Systematic Entomology</source><volume>7</volume>: <fpage>87</fpage>–<lpage>126</lpage>. <ext-link xlink:type="simple" ext-link-type="doi" xlink:href="10.1111/j.1365-3113.1982.tb00128.x">https://doi.org/10.1111/j.1365-3113.1982.tb00128.x</ext-link></mixed-citation></ref><ref id="B6"><mixed-citation xmlns:xlink="http://www.w3.org/1999/xlink" xlink:type="simple"><person-group><name name-style="western"><surname>Du</surname><given-names>YZ</given-names></name><name name-style="western"><surname>Sivec</surname><given-names>I</given-names></name><name name-style="western"><surname>He</surname><given-names>JH</given-names></name></person-group> (<year>1999</year>) <article-title>A checklist of the Chinese species of the family <tp:taxon-name><tp:taxon-name-part taxon-name-part-type="family">Perlidae</tp:taxon-name-part></tp:taxon-name> (<tp:taxon-name><tp:taxon-name-part taxon-name-part-type="order">Plecoptera</tp:taxon-name-part></tp:taxon-name>: <tp:taxon-name><tp:taxon-name-part taxon-name-part-type="superfamily">Perloidea</tp:taxon-name-part></tp:taxon-name>).</article-title><source>Acta Entomologica Slovenica</source><volume>7</volume>: <fpage>59</fpage>–<lpage>67</lpage>.</mixed-citation></ref><ref id="B8"><mixed-citation xmlns:xlink="http://www.w3.org/1999/xlink" xlink:type="simple"><person-group><name name-style="western"><surname>Li</surname><given-names>WH</given-names></name><name name-style="western"><surname>Qin</surname><given-names>XF</given-names></name></person-group> (<year>2016</year>) <article-title>The second species of <italic><tp:taxon-name><tp:taxon-name-part taxon-name-part-type="genus">Phanoperla</tp:taxon-name-part></tp:taxon-name></italic> (<tp:taxon-name><tp:taxon-name-part taxon-name-part-type="order">Plecoptera</tp:taxon-name-part></tp:taxon-name>: <tp:taxon-name><tp:taxon-name-part taxon-name-part-type="family">Perlidae</tp:taxon-name-part></tp:taxon-name>) from China, <italic><tp:taxon-name><tp:taxon-name-part taxon-name-part-type="genus">P.</tp:taxon-name-part><tp:taxon-name-part taxon-name-part-type="species">hainana</tp:taxon-name-part></tp:taxon-name></italic> sp. nov., from Hainan Island.</article-title><source>Zootaxa</source><volume>4162</volume>(<issue>1</issue>): <fpage>193</fpage>–<lpage>196</lpage>. <ext-link xlink:type="simple" ext-link-type="doi" xlink:href="10.11646/zootaxa.4162.1.12">https://doi.org/10.11646/zootaxa.4162.1.12</ext-link></mixed-citation></ref><ref id="B13"><mixed-citation xmlns:xlink="http://www.w3.org/1999/xlink" xlink:type="simple"><person-group><name name-style="western"><surname>Yang</surname><given-names>D</given-names></name><name name-style="western"><surname>Li</surname><given-names>WH</given-names></name></person-group> (<year>2018</year>) <source>Species Catalogue of China (Vol. 2). Animals, <tp:taxon-name><tp:taxon-name-part taxon-name-part-type="class">Insecta</tp:taxon-name-part></tp:taxon-name> (III), <tp:taxon-name><tp:taxon-name-part taxon-name-part-type="order">Plecoptera</tp:taxon-name-part></tp:taxon-name>.</source><publisher-name>Science Press</publisher-name>, <publisher-loc>Beijing</publisher-loc>, <size units="page">71 pp</size>.</mixed-citation></ref><ref id="B4"><mixed-citation xmlns:xlink="http://www.w3.org/1999/xlink" xlink:type="simple"><person-group><name name-style="western"><surname>Chen</surname><given-names>ZT</given-names></name><name name-style="western"><surname>Du</surname><given-names>YZ</given-names></name></person-group> (<year>2016</year>) <article-title>A new species of <italic><tp:taxon-name><tp:taxon-name-part taxon-name-part-type="genus">Neoperla</tp:taxon-name-part></tp:taxon-name></italic> from China, with a redescription of the female of <italic><tp:taxon-name><tp:taxon-name-part taxon-name-part-type="genus">N.</tp:taxon-name-part><tp:taxon-name-part taxon-name-part-type="species">mnong</tp:taxon-name-part></tp:taxon-name></italic> Stark, 1987 (<tp:taxon-name><tp:taxon-name-part taxon-name-part-type="order">Plecoptera</tp:taxon-name-part></tp:taxon-name>, <tp:taxon-name><tp:taxon-name-part taxon-name-part-type="family">Perlidae</tp:taxon-name-part></tp:taxon-name>).</article-title><source>ZooKeys</source><volume>616</volume>: <fpage>103</fpage>–<lpage>113</lpage>. <ext-link xlink:type="simple" ext-link-type="doi" xlink:href="10.3897/zookeys.616.8996">https://doi.org/10.3897/zookeys.616.8996</ext-link></mixed-citation></ref><ref id="B12"><mixed-citation xmlns:xlink="http://www.w3.org/1999/xlink" xlink:type="simple"><person-group><name name-style="western"><surname>Wu</surname><given-names>CF</given-names></name></person-group> (<year>1973</year>) <article-title>New species of Chinese stoneflies (Order <tp:taxon-name><tp:taxon-name-part taxon-name-part-type="order">Plecoptera</tp:taxon-name-part></tp:taxon-name>).</article-title><source>Acta Entomologica Sinica</source><volume>16</volume>: <fpage>97</fpage>–<lpage>118</lpage>.</mixed-citation></ref><ref id="B11"><mixed-citation xmlns:xlink="http://www.w3.org/1999/xlink" xlink:type="simple"><person-group><name name-style="western"><surname>Sivec</surname><given-names>I</given-names></name><name name-style="western"><surname>Stark</surname><given-names>BP</given-names></name><name name-style="western"><surname>Uchida</surname><given-names>S</given-names></name></person-group> (<year>1988</year>) <article-title>Synopsis of the world genera of <tp:taxon-name><tp:taxon-name-part taxon-name-part-type="subfamily">Perlinae</tp:taxon-name-part></tp:taxon-name> (<tp:taxon-name><tp:taxon-name-part taxon-name-part-type="order">Plecoptera</tp:taxon-name-part></tp:taxon-name>: <tp:taxon-name><tp:taxon-name-part taxon-name-part-type="family">Perlidae</tp:taxon-name-part></tp:taxon-name>).</article-title><source>Scopolia</source><volume>16</volume>: <fpage>1</fpage>–<lpage>66</lpage>.</mixed-citation></ref><ref id="B2"><mixed-citation xmlns:xlink="http://www.w3.org/1999/xlink" xlink:type="simple"><person-group><name name-style="western"><surname>Cao</surname><given-names>TKT</given-names></name><name name-style="western"><surname>Bae</surname><given-names>YJ</given-names></name></person-group> (<year>2009</year>) <article-title><italic><tp:taxon-name><tp:taxon-name-part taxon-name-part-type="genus">Phanoperla</tp:taxon-name-part><tp:taxon-name-part taxon-name-part-type="species">namcattien</tp:taxon-name-part></tp:taxon-name></italic>, a new stonefly from Vietnam (<tp:taxon-name><tp:taxon-name-part taxon-name-part-type="order">Plecoptera</tp:taxon-name-part></tp:taxon-name>: <tp:taxon-name><tp:taxon-name-part taxon-name-part-type="family">Perlidae</tp:taxon-name-part></tp:taxon-name>).</article-title><source>Zootaxa</source><volume>1983</volume>(<issue>1</issue>): <fpage>66</fpage>–<lpage>68</lpage>. <ext-link xlink:type="simple" ext-link-type="doi" xlink:href="10.11646/zootaxa.1983.1.6">https://doi.org/10.11646/zootaxa.1983.1.6</ext-link></mixed-citation></ref></ref-list></tp:taxon-treatment>
